# Supplementary material for: Genetic diversity and trait genomic prediction in a pea diversity panel
Source: BMC Genomics. 2015 Feb 21;16(1):105. doi: 10.1186/s12864-015-1266-1 (PMC4355348; doi:10.1186/s12864-015-1266-1)
Supplement: Additional file 1 — Table S1. List of pea accessions used. [file 12864_2015_1266_MOESM1_ESM.xls]

## Sheet: Suppl Table 1 rev
CodeCRB	INRA Code	Accession Name / Donor Code	classUSE	classPOP	classSOW	Instruct_3	DAPC_6
CRB001	DCG424	ABAQUE	field	cultivar	spring	1	1
CRB002	VCL036	BIRTE	field	cultivar	spring	2	1
CRB003	DCG367	CHINE-D367	.	landrace	.	1	6
CRB004	DCG368	CHINE-D368	.	landrace	.	1	6
CRB005	DCG371	CHINE-D371	.	landrace	.	2	6
CRB006	DCG363	DOVE	field	cultivar	winter	1	2
CRB007	VCL072	FELTHAM FIRST	garden	cultivar	spring	1	3
CRB009	DCG438	KOROZA	field	cultivar	spring	2	6
CRB010	DCG439	LUMINA	field	cultivar	spring	.	1
CRB011	DCG365	KATHMANDOU DISTRICT 1	.	.	.	1	6
CRB012	DCG366	KATHMANDOU DISTRICT 2	.	.	.	2	1
CRB014	DCG554	JI15	.	cultivar	.	1	6
CRB015	DCG584	JI86	.	wild	.	2	4
CRB016	DCG565	JI228	.	wild	.	1	6
CRB017	DCG578	JI267	.	landrace	winter	3	5
CRB018	VCL002	ALASKA	garden	cultivar	spring	1	6
CRB019	DCG583	WISCONSIN PERFECTION	.	cultivar	.	1	3
CRB020	DCG550	JI1267	.	landrace	.	2	4
CRB023	DCG558	JI1831	.	landrace	.	1	3
CRB024	DCG559	JI1844	.	landrace	winter	3	5
CRB025	DCG562	JI2200	.	landrace	.	2	6
CRB026	DCG566	JI2376	.	wild	.	1	6
CRB027	DCG567	JI2383	.	landrace	.	1	6
CRB029	DCG548	USATYJ	.	germplasm	.	1	3
CRB031	DCG546	JI1075	.	wild	winter	2	4
CRB034	DCG555	JI1703	.	wild	.	1	6
CRB035	DCG557	JI1794	.	wild	.	2	4
CRB039	DCG563	JI2202	.	landrace	.	2	4
CRB040	DCG564	JI2263	.	landrace	.	2	6
CRB041	DCG570	JI2473	.	wild	.	2	4
CRB044	DCG573	JI2523	.	wild	.	2	4
CRB047	DCG576	JI2546	.	wild	.	2	4
CRB048	DCG577	JI2605	.	wild	.	2	4
CRB053	DCG420	86-22	field	breeding line	winter	1	2
CRB054	DCG421	87-317	field	breeding line	winter	3	5
CRB055	DCG225	87-500	field	cultivar	winter	1	2
CRB056	VFD001	ASSAS	fodder	cultivar	winter	3	5
CRB057	MCG183	AW2	fodder	landrace	winter	1	3
CRB058	DCG428	BLIXT7	fodder	.	winter	3	5
CRB059	MCG042	BLIXT104	fodder	.	winter	3	5
CRB060	DCG426	BLIXT109	fodder	.	winter	3	5
CRB061	VFD090	BLIXT157	fodder	.	winter	3	5
CRB062	DCG427	BLIXT484	fodder	.	winter	3	5
CRB063	DCG224	BOOSTER	field	cultivar	winter	1	2
CRB064	DCG429	BOOSTER*AW7	field	breeding line	winter	3	5
CRB065	RCG0536	BRIDGE	field	cultivar	spring	2	1
CRB066	VCL242	BUL179	fodder	landrace	winter	1	3
CRB067	DCG430	CE*CF	fodder	landrace	winter	3	5
CRB068	VFD008	COTE D'OR	fodder	landrace	winter	1	6
CRB069	DCG431	DOLMEN	field	cultivar	winter	2	1
CRB070	DCG433	GA91H2	field	breeding line	winter	1	6
CRB071	DCG362	CHEYENNE	field	breeding line	winter	.	.
CRB072	VFD098	MUENCHENER BANATER WINTERERBSE	fodder	cultivar	winter	3	5
CRB073	MGS0034	X78122-sbm-SCOUT	preserve	germplasm	spring	1	3
CRB074	MGS0065	ORANGE POD-orp	.	germplasm	.	2	1
CRB075	MGS0069	ARTHRITIC	.	germplasm	.	2	1
CRB076	VFB023	SENTINEL	fodder	cultivar	spring	1	3
CRB077	VFB017	MAGNUS	fodder	cultivar	spring	1	6
CRB078	VKL172	CELESTE	field	cultivar	spring	2	1
CRB079	MGS0930	ENGLAND AA112	.	germplasm	.	1	3
CRB081	MGS0981	GSP981	.	germplasm	.	2	4
CRB082	MGS1013	GSP1013	preserve	breeding line	.	1	3
CRB083	MGS1015	GSP1015	preserve	breeding line	.	1	3
CRB084	MGS1016	GSP1016	preserve	breeding line	.	1	3
CRB085	MGS1017	GSP1017	preserve	breeding line	.	1	3
CRB086	MGS1023	GSP1023	preserve	breeding line	.	1	3
CRB087	MGS1078	GSP1078	preserve	breeding line	.	1	3
CRB088	MGS1089	MN 314	preserve	breeding line	.	1	3
CRB089	MGS1091	GSP1091	preserve	breeding line	.	1	3
CRB090	MGS1097	GSP1097	preserve	breeding line	.	1	3
CRB091	VFD094	HOLLY 2	.	.	.	3	5
CRB092	VFD165	HOLLY 3	.	.	winter	3	5
CRB093	DCG435	HOLLY 4	.	.	winter	3	5
CRB094	DCG436	HOLLY 5	.	.	.	3	5
CRB095	VFD095	HOLLY 6	.	.	winter	3	5
CRB096	VFD167	HOLLY 7	.	.	winter	3	5
CRB097	VFD168	HOLLY 8	.	.	.	3	5
CRB098	VFD194	HOLLY 9	.	.	winter	3	5
CRB099	VFD170	HOLLY 13	.	.	.	3	5
CRB100	VFD172	HOLLY 17	.	.	.	3	5
CRB101	DCG434	HOLLY 18	fodder	landrace	winter	3	5
CRB102	VKL176	ICEBERG	field	cultivar	winter	1	2
CRB103	VVR040	MISTRAL	field	cultivar	winter	1	2
CRB104	VVR042	MONITOR	field	cultivar	winter	1	2
CRB105	VKL164	NEVE	field	cultivar	winter	3	5
CRB106	DCG444	NEVE*b195-5	field	breeding line	winter	3	5
CRB107	VFD198	PICAR	fodder	landrace	winter	3	5
CRB108	DCG461	PURSAN	field	cultivar	spring	2	1
CRB109	MGS0342	RITMO	garden	cultivar	spring	1	3
CRB110	DCG465	SYDNEY	field	cultivar	spring	2	1
CRB111	VFD101	TOPOLIANSKI	fodder	landrace	winter	3	5
CRB112	DCG468	VERTOP	field	cultivar	.	2	1
CRB113	MCG128	WNC 23Z SPP ARVENSE 1809	fodder	landrace	winter	1	6
CRB114	MCG129	WNC Z61Z SPP ARVENSE Z009	fodder	landrace	winter	3	6
CRB115	DCG470	XSARA	field	cultivar	spring	2	1
CRB116	RCG1360	US IDAHO W6 8955	.	cultivar	.	2	1
CRB117	RCG1369	RAN SEKEREC	.	cultivar	.	1	6
CRB118	DCG549	MN 108	.	cultivar	.	1	3
CRB119	DCG422	90-2079	garden	breeding line	spring	1	3
CRB120	DCG443	K4797	.	.	.	1	6
CRB121	DCG419	79-2022	garden	cultivar	spring	1	6
CRB122	DCG455	PI269763	.	.	.	2	6
CRB123	DCG456	PI271936	.	.	.	2	6
CRB124	DCG457	PI273279	.	.	.	2	6
CRB125	DCG432	FENN	fodder	breeding line	.	3	5
CRB126	DCG460	PI512066	.	breeding line	.	3	5
CRB127	RCG0638	CAPELLA	.	cultivar	.	1	6
CRB128	DCG449	PI180693	.	.	.	2	6
CRB129	MGS1088	MN 313	.	.	.	1	3
CRB130	MGS1070	552	garden	.	spring	1	3
CRB131	DCG447	PH14-119	preserve	cultivar	.	1	3
CRB132	VCL203	74SN4	preserve	breeding line	.	1	3
CRB133	VCL204	74SN5	preserve	breeding line	.	1	6
CRB134	DCG112	DARK SKIN PERFECTION	garden	cultivar	spring	1	3
CRB135	DCG423	90-2131	garden	breeding line	spring	1	3
CRB136	DCG462	SHRAT	.	.	.	2	4
CRB137	DCG425	BEZELYA	.	.	.	2	4
CRB138	DCG452	PI196023	.	cultivar	.	1	6
CRB139	DCG453	PI196033	.	cultivar	.	1	6
CRB140	DCG458	PI358630	.	wild	.	1	6
CRB141	DCG459	PI471171	.	.	.	1	3
CRB142	DCG446	P58	.	.	.	1	2
CRB143	DCG414	0-2016	garden	breeding line	spring	1	3
CRB144	DCG415	0-2042	garden	breeding line	spring	1	3
CRB145	DCG416	0-2072	garden	breeding line	spring	2	6
CRB146	DCG417	0-2073	garden	breeding line	spring	1	3
CRB147	DCG418	0-2093	garden	breeding line	spring	1	6
CRB148	DCG448	PI179461	.	.	.	2	6
CRB149	DCG450	PI193841	.	cultivar	.	1	6
CRB150	DCG451	PI193846	.	cultivar	.	1	6
CRB151	DCG454	PI212112	.	.	.	2	4
CRB152	DCG442	MOSHONG 3	.	.	.	2	4
CRB153	MGS0534	GRANT	garden	cultivar	.	1	3
CRB154	MGS0698	SUNDANCE	garden	cultivar	spring	1	3
CRB155	DCG441	MINI 93	.	cultivar	.	1	3
CRB157	DCG552	WSU 23	.	cultivar	.	1	3
CRB158	DCG551	WSU 28	.	cultivar	.	1	3
CRB159	DCG568	VANTAGE	.	cultivar	.	1	3
CRB160	DCG408	21	.	breeding line	winter	1	2
CRB161	VCC007	34R	.	breeding line	winter	1	2
CRB162	VCC001	100	.	breeding line	winter	1	2
CRB163	VCC018	194	.	breeding line	winter	1	2
CRB165	VCC074	418	.	breeding line	winter	1	2
CRB166	DCG411	5031	.	breeding line	winter	1	2
CRB168	DCG412	5085	.	breeding line	winter	1	2
CRB169	DCG413	5099	.	breeding line	winter	1	2
CRB170	VCC182	AA1	.	breeding line	spring	1	6
CRB171	DCG171	EM	garden	breeding line	spring	1	3
CRB172	VCC183	aC	.	breeding line	spring	1	3
CRB174	DCG409	533	.	breeding line	spring	1	6
CRB175	VCC179	585	.	breeding line	spring	2	1
CRB179	VFD002	AUSTRALIA	.	.	.	1	6
CRB180	VFD011	ENGLISH	fodder	.	.	2	6
CRB181	VFD019	IREGI SARGA	fodder	cultivar	winter	1	6
CRB182	VFD024	K5284	.	.	winter	3	5
CRB184	VFD041	OSZI TKB	fodder	.	winter	1	6
CRB185	VFD051	PRECOCE DE NAPLES	garden	cultivar	spring	1	6
CRB186	VFD057	ROSAKRONE	fodder	cultivar	spring	1	6
CRB188	VFD073	TASMANIE	.	.	.	3	5
CRB189	VFD082	MAZARE	.	.	.	1	6
CRB190	VFD084	KIRIN 40	mangetou	.	spring	1	3
CRB191	VFD175	POL 6806	.	.	.	3	5
CRB192	VFD110	BLACK SEEDED	fodder	.	winter	3	5
CRB193	VFD114	CUZCO 1	garden	landrace	.	1	6
CRB194	VFD122	BEAN PEA	.	cultivar	.	2	6
CRB195	VFD132	CCO 2	.	.	.	1	3
CRB196	VFD134	POIS AMERICAIN COUSIN	.	.	.	1	3
CRB197	VFD147	ZELENA DOLINA	.	cultivar	.	1	3
CRB198	VBR101	AGAT	.	.	.	2	1
CRB200	VSD006	HAITI COLORE	fodder	.	.	1	6
CRB201	VSD021	AFGHANISTAN ASIATICUM	fodder	landrace	.	2	4
CRB202	VSD004	NEPAL A	fodder	.	.	2	4
CRB203	VSD032	BRAUN YEMEN	fodder	.	.	2	4
CRB204	VSD034	ABYSSINICUM VAVILOVANIUM	fodder	wild	.	2	4
CRB205	VSD036	CAPSICUM	fodder	.	.	2	6
CRB206	DCG440	MEXIC1	.	.	.	1	6
CRB207	VSD101	POIS IRANIEN 57 B	.	.	.	1	6
CRB209	VSD078	CEYLAN	.	.	.	1	3
CRB210	VSD104	BUTARO 1A	.	.	.	1	6
CRB212	VSD065	CLAVIER 2	garden	.	spring	1	6
CRB213	VCL104	KATMANDOU	.	.	.	1	6
CRB214	VMB004	CAROUBEL	mangetou	cultivar	spring	1	3
CRB216	VMB023	NORMAND	mangetou	cultivar	spring	1	6
CRB218	VMB043	SUGAR SNAP	mangetou	cultivar	spring	1	3
CRB219	VFB001	ALGERA	.	.	.	1	6
CRB220	VFB005	BLAUWSCHOKKER	fodder	cultivar	spring	1	6
CRB222	VRB036	JAYGEE	fodder	cultivar	spring	2	6
CRB223	VFB028	TRIFFID	fodder	.	spring	1	6
CRB228	VFD139	R 4-53 DJNOVIC	.	breeding line	.	1	3
CRB229	VFD109	TRAPPER	garden	cultivar	spring	1	3
CRB231	VCL064	ERSLING	garden	.	spring	1	3
CRB232	VCL077	FINLANDE	garden	.	spring	1	6
CRB233	VCL029	AUTOMOBILE	garden	cultivar	spring	1	3
CRB234	VKL115	TEMPO	garden	cultivar	spring	1	3
CRB236	VCR125	KOMPACTA	garden	.	spring	1	3
CRB239	VCR188	PYGMA	garden	.	spring	1	6
CRB240	VSD082	CLAUSE H4	fodder	.	spring	3	5
CRB241	VKL104	SOUCHET	garden	cultivar	spring	1	6
CRB244	VCL201	SINNIKA	garden	.	spring	2	6
CRB245	VCL095	HATIVER	garden	cultivar	winter	1	2
CRB246	VCL234	WICO	garden	cultivar	spring	1	3
CRB247	VCL111	LAFONTAINE	garden	cultivar	spring	1	3
CRB248	VCR134	LE DELICIEUX	garden	cultivar	spring	1	3
CRB249	VKR071	TELEPHONE A RAMES	garden	cultivar	spring	1	3
CRB250	VCL075	FIN DE LA BIEVRE	garden	cultivar	spring	1	6
CRB252	VCL133	MERVEILLE D'ETAMPES	garden	cultivar	spring	1	6
CRB253	VFB027	TIMO	fodder	cultivar	spring	1	6
CRB254	DCG095	TRIANON	garden	cultivar	spring	1	3
CRB256	VCL183	ROSAMU	garden	cultivar	spring	1	6
CRB258	VKL094	RODOGUNE	garden	cultivar	spring	1	6
CRB259	VCR029	BURPEANA	garden	cultivar	spring	1	3
CRB262	VFB018	NFG KRUPP PELUSCHKE	fodder	cultivar	spring	2	6
CRB263	VSD035	URSS 2759	fodder	.	.	2	4
CRB265	VFD045	PIVER	fodder	cultivar	winter	3	5
CRB267	VFB026	SOLIDO	fodder	cultivar	.	2	1
CRB268	VKL048	GLOIRE DE CORREZE	garden	cultivar	spring	1	6
CRB270	VKL073	PETIT PROVENCAL	garden	cultivar	spring	1	3
CRB271	VMB022	NORLI	mangetou	cultivar	spring	1	3
CRB272	VFB031	DESIREE	fodder	cultivar	spring	1	6
CRB273	VFB016	LIVIOLETTA	.	cultivar	spring	1	6
CRB274	VFB024	SETCHEY	.	.	.	1	6
CRB276	VKL021	CHIPEAU	garden	cultivar	spring	1	3
CRB277	VKR060	REMINI	garden	cultivar	spring	1	3
CRB278	VCR060	DOORDRAGER	garden	.	spring	1	3
CRB279	VCR077	ETA	garden	.	spring	1	3
CRB283	VSD060	BINGEFORS	fodder	.	.	1	6
CRB285	VKR043	MIRAVIL	garden	cultivar	spring	1	3
CRB287	VCR155	MINGOMARK	garden	cultivar	spring	1	3
CRB289	VCR151	MERVEILLE DE WEISSENFELS	garden	cultivar	spring	1	3
CRB290	VCR154	MIDFREEZER	garden	cultivar	spring	1	3
CRB291	VCC352	MULTIRESISTANT	.	breeding line	.	1	3
CRB293	DCG463	st 100	.	.	.	1	3
CRB294	DCG464	st+af+tl	.	.	.	1	3
CRB295	DCG466	tl100	.	.	.	1	3
CRB296	DCG111	667	garden	breeding line	spring	1	6
CRB297	DCG106	776	field	breeding line	spring	1	1
CRB299	DCG101	AMAC	field	cultivar	winter	1	2
CRB300	DCG140	AMINO	field	cultivar	spring	1	6
CRB301	DCG103	FIGARO	field	breeding line	spring	2	1
CRB303	DCG250	CADOR	garden	cultivar	spring	1	6
CRB304	DCG265	K4626	fodder	landrace	spring	.	6
CRB305	DCG339	PRECLAMEX	garden	cultivar	spring	1	3
CRB306	DCG251	CAMEOR	garden	cultivar	spring	.	6
CRB307	DCG390	BALLET	field	cultivar	spring	.	6
CRB308	DCG267	K4819	.	landrace	spring	2	6
CRB309	DCG354	CERISE	.	germplasm	.	2	6
CRB310	DCG033	CHINA	field	landrace	winter	.	4
CRB311	DCG249	SOMMETTE	garden	cultivar	spring	1	6
CRB312	DCG114	FINETTE	garden	cultivar	spring	1	3
CRB313	DCG467	ULADOVSKIJ 9	.	.	.	1	6
CRB315	DCG048	EIFFEL	field	cultivar	spring	2	1
CRB316	DCG124	FRISSON	field	cultivar	winter	1	2
CRB317	DCG126	MESSIRE	field	cultivar	spring	2	1
CRB321	DCG336	PILET	garden	cultivar	spring	1	3
CRB323	DCG338	VERCAS	garden	cultivar	spring	1	6
CRB324	DCG307	ZP130	.	landrace	spring	2	6
CRB325	DCG304	ZP103	garden	landrace	spring	1	6
CRB326	DCG309	ZP141	garden	landrace	spring	2	6
CRB329	DCG252	CLAUSELAN	garden	cultivar	spring	1	6
CRB330	DCG248	JI281	.	landrace	.	2	4
CRB331	DCG306	ZP126	garden	landrace	spring	1	6
CRB333	DCG105	FROGEL	garden	cultivar	winter	1	2
CRB334	DCG257	GRADUS	garden	cultivar	spring	1	3
CRB335	DCG256	JUWEL	garden	cultivar	spring	1	3
CRB336	DCG108	MINI	garden	cultivar	spring	1	3
CRB337	DCG184	LINCOLN	garden	cultivar	spring	1	3
CRB340	DCG258	WISCONSIN MERIT	garden	cultivar	spring	1	3
CRB341	DCG341	MERVEILLE DE KELVEDON	garden	cultivar	spring	1	3
CRB342	DCG340	STARCOVERT	garden	cultivar	spring	1	6
CRB343	DCG347	MAXIMO REDUCTUS	.	germplasm	.	1	3
CRB344	DCG356	E386=JI805	.	germplasm	.	1	6
CRB345	DCG352	E175	.	wild	.	1	6
CRB346	DCG020	MONGOLIA	.	germplasm	.	2	6
CRB347	DCG344	YELLOW POLLEN	.	germplasm	.	1	6
CRB348	DCG350	PINKISH WHITE	.	germplasm	.	2	6
CRB349	DCG110	PROGRETA	field	cultivar	spring	1	6
CRB350	DCG343	HAMMARLUNDS K LINE	.	germplasm	.	2	4
CRB351	DCG353	JI45	.	wild	.	2	4
CRB352	DCG348	JI1431	.	landrace	.	3	5
CRB353	DCG027	COSTARICA	garden	germplasm	spring	1	6
CRB354	DCG273	K8349	field	cultivar	spring	2	6
CRB355	DCG268	K4834	.	cultivar	spring	2	6
CRB356	DCG263	K4252	field	landrace	spring	2	6
CRB357	DCG264	K4269	field	landrace	spring	2	6
CRB358	DCG266	K4356	field	landrace	spring	2	6
CRB359	DCG270	K5127	.	landrace	spring	2	6
CRB360	DCG260	K30	.	landrace	spring	1	6
CRB361	DCG259	K1666	.	landrace	spring	2	6
CRB362	DCG272	K8290	field	cultivar	spring	2	1
CRB363	DCG261	K4088	.	landrace	spring	2	6
CRB364	DCG262	K4170	fodder	landrace	spring	2	4
CRB365	DCG173	E11	.	cultivar	.	3	6
CRB366	DCG315	BENDI	garden	landrace	spring	1	6
CRB367	DCG320	ERBLANCH	garden	landrace	spring	1	6
CRB368	DCG323	HECAI	garden	landrace	spring	2	6
CRB369	DCG322	YANGWAN	garden	landrace	spring	2	6
CRB370	DCG314	WANDOU 2	garden	landrace	spring	2	6
CRB371	DCG311	WANDOU 1	garden	landrace	spring	2	6
CRB372	DCG040	ULADOVSKIJ 10	garden	cultivar	spring	1	6
CRB374	MGS0004	JI241	.	wild	.	2	4
CRB375	RCG1379	CENNIA	field	cultivar	spring	1	6
CRB376	DCG160	RONDO	garden	cultivar	spring	2	1
CRB377	DCG183	661	field	breeding line	spring	2	1
CRB378	RCG0231	320*247=BP	field	breeding line	winter	1	2
CRB379	RCG0232	C413=AP	field	breeding line	winter	1	2
CRB380	DCG118	C437	field	breeding line	winter	1	2
CRB381	MGS0094	JI1089	.	wild	.	2	4
CRB382	RCG0924	CD 5 MM	field	breeding line	spring	1	3
CRB383	RCG0228	CE101=FP	field	breeding line	winter	1	2
CRB384	VCC161	CF100=GP	field	breeding line	spring	3	5
CRB385	DCG233	CHAMPAGNE	fodder	cultivar	winter	3	5
CRB386	RCG0920	JI174	.	landrace	.	1	6
CRB388	RCG0230	M163*247=CP	field	breeding line	winter	1	2
CRB389	MGS0840	DANTO	field	cultivar	spring	2	1
CRB390	RCG0912	DP	fodder	germplasm	winter	3	5
CRB391	RCG0233	B287=EP	fodder	germplasm	winter	3	5
CRB394	MGS0090	JI103	.	landrace	.	2	4
CRB395	RCG0755	JI1184	.	cultivar	.	1	6
CRB397	DCG349	KEERAUPEA	fodder	landrace	.	2	6
CRB398	MGS0092	WIRAIG	.	landrace	.	2	4
CRB399	MGS0093	JI252	.	wild	.	2	4
CRB400	RCL826	JI261	.	wild	.	.	4
CRB401	MGS0089	JI96	.	landrace	.	2	4
CRB402	MGS0850	KATRIN	field	cultivar	spring	2	1
CRB403	VSD033	L808	fodder	wild	.	2	4
CRB405	VFD106	MELROSE	fodder	cultivar	winter	3	5
CRB406	RCG1289	MERCURE	field	breeding line	winter	1	2
CRB407	DCG255	MULTIFREEZER	garden	cultivar	spring	1	3
CRB408	DCG445	OPTIMA	field	cultivar	spring	2	1
CRB409	RCG0637	P1259	.	germplasm	winter	.	5
CRB410	RCG0760	PF31905	field	breeding line	spring	2	1
CRB411	RCG0761	PF35323	field	breeding line	spring	2	1
CRB412	DCG181	PUGET	garden	cultivar	spring	1	3
CRB413	DCG142	TERESE	field	cultivar	spring	2	1
CRB414	DCG469	VIRGO	field	cultivar	spring	1	6
CRB415	RCG0922	WavF502	garden	breeding line	spring	1	3
CRB416	RCG0923	WavF750	garden	breeding line	spring	1	3
CRB418	VKL001	ALASKOR	garden	cultivar	spring	1	2
CRB419	DCG141	ALDOT	garden	cultivar	spring	1	6
CRB420	VKL141	ARAVIS	field	cultivar	winter	2	1
CRB421	DCG010	AUSTRIAN WINTER	fodder	cultivar	winter	3	5
CRB422	CRB422=CRB391	B287=EP	fodder	germplasm	winter	.	.
CRB423	DCG127	BACCARA	field	cultivar	spring	2	1
CRB424	MCG048	BLIXT460	fodder	germplasm	winter	3	5
CRB425	MCG049	BLIXT461	fodder	germplasm	winter	3	5
CRB426	MCG050	BLIXT468	fodder	germplasm	winter	3	5
CRB427	VFD091 ?	BLIXT195	fodder	germplasm	winter	3	5
CRB428	MGS0829	BOHATYR	field	cultivar	spring	2	1
CRB429	MCB101	CCA	field	cultivar	winter	3	5
CRB430	DCG362	CHEYENNE	field	cultivar	winter	1	6
CRB431	VFD013	FENN	fodder	cultivar	winter	3	5
CRB432	DCG107	FINALE	field	cultivar	spring	2	1
CRB433	MGS0845	FRILENE	field	cultivar	winter	1	2
CRB435	VCR097	GLACIER	garden	cultivar	spring	3	5
CRB436	VFD169 ?	HOLLY11	fodder	landrace	winter	3	5
CRB437	MCB100	KARNOBAT	field	cultivar	winter	3	6
CRB438	DCG227	KAZAR	field	cultivar	winter	1	2
CRB439	MCB099	MIR 12	.	cultivar	spring	2	6
CRB440	DCG097	RAFALE	field	cultivar	winter	1	2
CRB442	DCG182	TORSDAG	field	cultivar	spring	2	6
CRB443	VKL127	VENDEVIL	field	cultivar	winter	3	2
CRB444	DCG229	VICTOR	field	cultivar	winter	1	2
CRB445	VKR081	VITALIS	garden	cultivar	spring	1	3
CRB446	DCG228	WINTERBERGER	fodder	landrace	winter	3	5
CRB448	VCL042	JI296	garden	cultivar	spring	1	6
CRB449	VCL045	CLAMART HATIF	garden	cultivar	spring	1	6
CRB450	VCL137	MICHAUX DE PARIS	garden	cultivar	spring	1	6
CRB451	VCR037	CHAMPION D'ANGLETERRE	garden	cultivar	spring	.	.
CRB452	VKL076	PLEIN LE PANIER	garden	cultivar	spring	1	3
CRB453	VKL099	SERPETTE D'AUVERGNE	garden	cultivar	spring	1	6
CRB454	VMB005	CAROUBY DE MAUSSANE	mangetou	cultivar	spring	1	6
CRB455	VMB008	CORNE DE BELIER	mangetou	cultivar	spring	1	6
