# Supplementary material for: Genetic diversity and trait genomic prediction in a pea diversity panel
Source: BMC Genomics. 2015 Feb 21;16(1):105. doi: 10.1186/s12864-015-1266-1 (PMC4355348; doi:10.1186/s12864-015-1266-1)
Supplement: Additional file 2 — Table S2. List of all markers used in this study and simple statistics of their polymorphism in the collection. [file 12864_2015_1266_MOESM2_ESM.xls]

## Sheet: Suppl Table 2 rev
SSR marker name	# Genotyped	# Heterogeneous	# Missing	PIC	# All	# Allele with Freq < 0,01
A6	293	11	68	0.701877	18	9
AA103	319	0	53	0.888586	22	6
AA122	327	8	37	0.909693	24	11
AA258	349	8	15	0.522071	23	14
AA278	282	2	88	0.638019	18	8
AA285	344	3	25	0.812083	21	8
AA317	333	2	37	0.899909	34	17
AA335	317	3	52	0.725287	16	8
AA386	357	2	13	0.762372	35	22
AA387	312	6	54	0.920262	28	11
AB23	345	4	23	0.831134	26	11
AB28	337	9	26	0.745838	21	13
AB33	342	1	29	0.917637	21	6
AB40	323	1	48	0.786649	18	7
AB47	313	4	55	0.822857	16	6
AB90	308	8	56	0.902875	20	7
AC74	287	3	82	0.596804	18	13
AD147	356	9	7	0.96886	18	10
AD148	299	4	69	0.935499	51	31
AD175	321	7	44	0.736329	41	27
AD270	316	1	55	0.946965	43	20
AD51	348	0	24	0.461461	21	12
AD56	338	6	28	0.835833	25	13
AD57	333	8	31	0.614977	16	10
AD61	287	13	72	0.858718	27	9
AD73	351	15	6	0.90469	35	20
AD79	303	0	69	0.869462	16	6
C20	362	3	7	0.713633	20	12
D21	338	7	27	0.843823	40	24
Mean	325.517	5.10345	41.3793	0.795662	25.2414	12.7931
Min	282	0	6	0.461461	16	6
Max	362	15	88	0.96886	51	31
RBIP marker name	Nb	Nb Hz	Nb DM	PIC	Nb All	MAF
BirteB1	332	4	36	0.471017	2	0.357143
Birtex16	260	1	111	0.249893	2	0.143678
Birtex34	66	0	306	0.0299379	2	0.0151515
DBAP_261	339	4	29	0.0289784	2	0.00874636
MKRBIP2	314	0	58	0.276353	2	0.165605
MKRBIP3	262	22	88	0.485244	2	0.288732
T1006nr13	342	0	30	0.0287737	2	0.0146199
T1074_Cyclops_12	323	1	48	0.235549	2	0.134259
T1074cycL29	325	4	43	0.131573	2	0.0638298
T17941	335	0	37	0.005982	2	0.00298507
T17942	311	0	61	0.147872	2	0.0803859
T1794x7	323	2	47	0.0772576	2	0.0369231
T2055nr1	335	1	36	0.364236	2	0.236607
T2201_Cycl_6	280	1	91	0.132761	2	0.069395
T2385x56	245	11	116	0.141915	2	0.0527344
T2385x64	284	3	85	0.0480114	2	0.0191638
T281x1	318	8	46	0.952563	2	0.230061
T281x16	165	19	188	0.480982	2	0.258152
T281x44	311	9	52	0.419267	2	0.267188
T281x5	337	0	35	0.0176416	2	0.00890208
T399_80_46	310	13	49	0.400992	2	0.236842
T399x131	296	4	72	0.286545	2	0.163333
T45x31	207	1	164	0.497564	2	0.439904
T95x19	329	0	43	0.0532985	2	0.0273556
T95x25	305	5	62	0.105099	2	0.0467742
T95x43	287	4	81	0.0799463	2	0.0343643
UniTpv	322	1	49	0.236134	2	0.134675
Mean	291.222	4.37037	76.4074	0.236496	2	0.131019
Min	66	0	29	0.005982	2	0.00298507
Max	342	22	306	0.952563	2	0.439904
T95x2	286	0	86	0	1
T2055nr23	290	0	82	0	1
T1006nr27	265	0	107	0	1
DBAP_2055	342	1	29	0.00579159	1
SNP marker name	Nb	Nb Hz	Nb DM	PIC	Nb All	MAF
AAT1_SNP1	365	2	2	0.487921	2	0.392337
abcisind_SNP1	367	1	1	0.458506	2	0.346494
abcisind_SNP2	341	10	18	0.564917	2	0.433076
abi3_SNP1	364	0	5	0.404784	2	0.263774
abi3_SNP2	363	1	5	0.401111	2	0.256835
ACCox_SNP1	364	4	1	0.44357	2	0.312467
ACCox_SNP2	369	0	0	0.153888	2	0.084
ACCox_SNP3	360	2	7	0.465825	2	0.325994
ACCox2_SNP1	353	3	13	0.299806	2	0.139064
Acetisom_SNP1	364	2	3	0.257609	2	0.139343
Acetisom_SNP3	359	4	6	0.459791	2	0.314026
acylcoAdehydro_SNP1	367	0	2	0.037454	2	0.0136741
ADH1_SNP1	362	0	7	0.347473	2	0.201625
ADH1_SNP2	360	0	9	0.35902	2	0.205512
AGO1_SNP1	360	5	4	0.283423	2	0.149293
AGO1_SNP2	360	4	5	0.362067	2	0.211587
AGO1_SNP5	367	1	1	0.127122	2	0.063828
agpl1_SNP1	366	0	3	0.285823	2	0.163933
agpl1_SNP2	362	5	2	0.514569	2	0.453634
agps1_SNP1	363	2	4	0.500662	2	0.410965
agps1_SNP3	366	0	3	0.504309	2	0.45631
agps2_SNP1	364	0	5	0.502707	2	0.425871
agps2_SNP3	366	1	2	0.274891	2	0.156704
agps2_SNP5	357	4	8	0.203679	2	0.085882
AIGP_SNP1	351	6	12	0.480704	2	0.310942
ald_SNP1 (Aldo)	361	1	7	0.332291	2	0.186493
ald_SNP2 (Aldo)	362	2	5	0.518193	2	0.483562
Alphatip_SNP1 (PutTip)	357	7	5	0.526386	2	0.446434
Alphatip_SNP2 (PutTip)	366	2	1	0.4319	2	0.304335
Alphatip_SNP3 (PutTip)	368	1	0	0.497943	2	0.451255
anionexchange_SNP1	293	2	74	0.40712	2	0.0339105
apyrase_SNP4	356	0	13	0.110091	2	0.0224924
Aquapo_SNP1 (Tip1)	363	3	3	0.226226	2	0.116109
Aquapo_SNP3 (Tip1)	367	2	0	0.202899	2	0.11111
Arf1350_SNP1 (Tip1)	364	1	4	0.208819	2	0.105499
ArfB3_SNP1	369	0	0	0.498942	2	0.477
At2g44950_SNP1	362	4	3	0.179496	2	0.0847087
Aux1_SNP1	365	0	4	0.385041	2	0.246573
Aux1_SNP2	359	6	4	0.114592	2	0.0410753
B2541_SNP1 (SOD9)	368	0	1	0.396574	2	0.269029
B2541_SNP3 (SOD9)	363	3	3	0.379304	2	0.236387
B2612_SNP1	365	2	2	0.23308	2	0.12539
B2665_SNP1	368	0	1	0.250575	2	0.14399
B3006_SNP1	364	1	4	0.269067	2	0.146544
Bfruct_SNP1	365	2	2	0.33791	2	0.204317
Bfruct_SNP4	362	3	4	0.488978	2	0.376749
Bfruct_SNP7	322	0	47	0.411272	2	0.130411
BGAL_SNP1	335	18	16	0.56134	2	0.379652
BGAL_SNP2	218	145	6	0.663599	2	0.210703
Cabb_SNP1	269	0	100	0.576919	2	0.115227
Cabb_SNP2	350	0	19	0.549456	2	0.480016
CALTL_SNP3	356	3	10	0.105101	2	0.0237075
catAAtrans_SNP2	363	4	2	0.515625	2	0.485049
cdk3_SNP1	314	0	55	0.546222	2	0.248429
CE006G18_SNP1 (cOMT)	359	0	10	0.334223	2	0.181108
CE007E18_SNP1	368	0	1	0.38898	2	0.260907
CE007H08_SNP1	363	0	6	0.269835	2	0.143229
CE007K12_SNP1	360	4	5	0.210945	2	0.0988596
CE007M24_SNP1	362	3	4	0.422459	2	0.278079
clp_SNP1	362	3	4	0.5056	2	0.417794
clpser_SNP1	361	5	3	0.488311	2	0.370185
clpser_SNP3	364	1	4	0.357559	2	0.217816
CNE007I23_SNP1	367	0	2	0.387824	2	0.256088
CNE007I23_SNP2	321	1	47	0.531112	2	0.256186
CNE007M06_SNP1	364	0	5	0.458859	2	0.332404
CNGC4_SNP1	369	0	0	0.153888	2	0.084
cwi1_SNP1	359	3	7	0.265007	2	0.131255
cwi1_SNP3	366	2	1	0.194989	2	0.10329
cwi2_SNP2	365	0	4	0.497179	2	0.416414
cysp_SNP1	368	0	1	0.140681	2	0.0733989
cysp_SNP3	367	0	2	0.498588	2	0.441392
cyspcook_SNP1	363	1	5	0.108906	2	0.0426327
cystathionineGsynth_SNP1	360	2	7	0.36528	2	0.212746
DHPS1_SNP1	361	2	6	0.448464	2	0.305782
DHPS1_SNP3	368	0	1	0.422256	2	0.29891
DipeptIV_SNP1	368	0	1	0.500914	2	0.470074
DipeptIV_SNP2	366	2	1	0.333644	2	0.203762
DipeptIV_SNP4	359	0	10	0.369428	2	0.211738
PsDof3_SNP1	367	0	2	0.295727	2	0.174345
PsDof3_SNP3	365	0	4	0.510808	2	0.495875
PsDof4_SNP1	365	0	4	0.169108	2	0.082191
PsDof4_SNP2	52	0	317	0.980893	2	0.0191596
PsDof4_SNP3	347	0	22	0.299918	2	0.118144
PsDof5_SNP1	356	6	7	0.468623	2	0.314904
PsDof5_SNP2	363	1	5	0.478711	2	0.36125
PsDof6_SNP1	362	6	1	0.482099	2	0.364117
PsDof7_SNP1	360	5	4	0.485904	2	0.360281
EFGC_SNP2	368	1	0	0.218966	2	0.123355
Enod12B_SNP1	360	6	3	0.503982	2	0.398873
Enod12B_SNP3	362	3	4	0.469396	2	0.341062
ENOD7_SNP1	357	5	7	0.29688	2	0.150531
ENOD7_SNP2	368	0	1	0.202306	2	0.111402
ERDP_SNP2 (PsDof1)	366	0	3	0.472895	2	0.366076
ERDP_SNP3 (PsDof1)	361	3	5	0.496175	2	0.385995
EST158_SNP1	363	0	6	0.104026	2	0.0385264
F3153_SNP1	332	36	1	0.200198	2	0.0543277
F3586_SNP1	286	83	0	0.546761	2	0.337366
F4012_SNP2	364	5	0	0.394533	2	0.256075
F4023_SNP1 (FBPAldo)	360	0	9	0.248375	2	0.119413
F448_SNP1	362	3	4	0.327821	2	0.1877
Fabat_SNP1	365	1	3	0.395785	2	0.258154
Fabat_SNP2	356	7	6	0.53431	2	0.486191
FENR1_SNP1	364	3	2	0.272828	2	0.151184
FENR1_SNP3	335	0	34	0.190474	2	0.00892209
FENRcook_SNP1	367	0	2	0.371431	2	0.2398
FENRcook_SNP2	359	0	10	0.114592	2	0.0334053
fibrillin_SNP1	358	4	7	0.505855	2	0.389509
FVE_SNP2	352	5	12	0.539067	2	0.444015
FVE_SNP3	364	0	5	0.348384	2	0.20883
FVE_SNP6	365	0	4	0.34103	2	0.205528
Ga2ox_SNP1	363	2	4	0.454959	2	0.323315
Ga2ox_SNP2	362	2	5	0.133377	2	0.0549547
GAL_SNP1	360	1	8	0.494261	2	0.375394
GAL_SNP2	361	5	3	0.486906	2	0.367463
gammaaminobutyratetransa_SNP1	368	0	1	0.223019	2	0.125039
gbsts1_SNP1	364	3	2	0.465699	2	0.344734
gbsts2_SNP1	366	2	1	0.455289	2	0.336923
gbsts2_SNP2	360	3	6	0.512581	2	0.42284
GCSP_SNP1	351	2	16	0.546785	2	0.47877
GCSP_SNP2	362	2	5	0.508103	2	0.425779
Gibbi_SNP1	362	1	6	0.243092	2	0.122548
Gibbi_SNP3	364	5	0	0.468977	2	0.350975
GK15_SNP1	354	2	13	0.46574	2	0.3006
GluSTrans_SNP1	361	3	5	0.520138	2	0.473886
GNS2_SNP1	366	3	0	0.399443	2	0.266965
GNS2_SNP2	367	2	0	0.387824	2	0.25741
Gpt_SNP1	362	5	2	0.38616	2	0.241182
gpt2_SNP1	366	0	3	0.159705	2	0.0792443
gpt2_SNP2	365	1	3	0.23308	2	0.124366
GTPaseactiv_SNP1	366	0	3	0.0214761	2	0.00272213
GTPaseactiv_SNP2	369	0	0	0.456369	2	0.3523
Hlhrep_SNP1	359	9	1	0.489277	2	0.362778
Hlhrep_SNP3	365	0	4	0.368316	2	0.230094
Hlhrep_SNP4	358	4	7	0.448955	2	0.295628
Hlhrep_SNP5	366	2	1	0.501691	2	0.44291
Hlhrep_SNP6	367	0	2	0.461755	2	0.351505
HO1_SNP1	357	5	7	0.416916	2	0.255522
HRIP_SNP1	365	2	2	0.413291	2	0.277916
Hsp70_SNP1	361	0	8	0.515878	2	0.445969
Hsp70_SNP2	364	0	5	0.265277	2	0.142835
Htrans_SNP1	366	0	3	0.0582411	2	0.0218779
Htrans_SNP2	363	2	4	0.128351	2	0.0548041
Htrans_SNP3	366	0	3	0.327205	2	0.196699
CE007J22_SNP1	363	0	6	0.498584	2	0.404985
Kao2_SNP2	365	1	3	0.476282	2	0.367442
kdsa_SNP1	367	2	0	0.0982225	2	0.04881
kdsa_SNP3	363	4	2	0.147141	2	0.0680891
Laldo_SNP1 (Aldo)	366	0	3	0.440171	2	0.314255
Laldo_SNP2 (Aldo)	365	3	1	0.460564	2	0.340989
Lb510_SNP1	360	6	3	0.523869	2	0.489107
leukotr_SNP1	361	1	7	0.179913	2	0.0787489
Lhbc3_SNP2	364	1	4	0.0376098	2	0.00682904
MSU515_SNP2	361	1	7	0.373116	2	0.222373
MSU515_SNP3	367	0	2	0.368621	2	0.237085
MSU83_SNP1	367	1	1	0.127122	2	0.063828
MSU83_SNP2	363	1	5	0.137804	2	0.0590552
MTU04_SNP1	356	0	13	0.529276	2	0.446635
Myb1_SNP1	224	0	145	0.805788	2	0.383991
N3_SNP3	358	3	8	0.29995	2	0.153697
NAM_SNP1	365	4	0	0.186909	2	0.0975201
NAM_SNP2	363	3	3	0.992008	2	0.0942311
nin_SNP2	360	4	5	0.417883	2	0.266532
nin_SNP3	358	0	11	0.442245	2	0.284893
NIP_SNP1	366	0	3	0.478324	2	0.377066
NIP_SNP3	364	0	5	0.512317	2	0.47524
nonphosphorylatingGAPDH_SNP1 (NPGAPGH1)	291	0	78	0.49982	2	0.109939
nonphosphorylatingGAPDH_SNP2 (NPGAPGH1)	368	0	1	0.364516	2	0.236441
NTH1_SNP1	365	2	2	0.476282	2	0.367804
NTH1_SNP3	365	0	4	0.224997	2	0.117777
NTH1_SNP5	357	2	10	0.134593	2	0.0417412
NTRB1_SNP1	363	2	4	0.379304	2	0.235665
NUM1_SNP1	367	1	1	0.410306	2	0.281217
NUM1_SNP2	362	0	7	0.491675	2	0.381232
OEE3_SNP1	364	0	5	0.366626	2	0.225252
OEE3_SNP2	357	6	6	0.377682	2	0.217669
OPA1_SNP2	365	2	2	0.0986913	2	0.0436466
OPT_SNP1	367	0	2	0.460145	2	0.34879
P54_SNP1	365	0	4	0.25687	2	0.139715
P54_SNP2	366	0	3	0.220278	2	0.117455
PCT_SNP2	366	0	3	0.475631	2	0.371621
pepC_SNP1	361	5	3	0.454523	2	0.31554
pepC_SNP2	365	1	3	0.509918	2	0.479554
pepC_SNP3	364	1	4	0.508745	2	0.45064
pepC_SNP4	362	1	6	0.201374	2	0.0949997
pepC_SNP5	366	0	3	0.199248	2	0.103844
pepC_SNP6	357	3	9	0.466992	2	0.315254
pepC_SNP7	356	5	8	0.509894	2	0.386453
pepC_SNP8	365	1	3	0.422542	2	0.288299
pepC_SNP9	352	6	11	0.462416	2	0.29049
peptrans_SNP1	363	4	2	0.474019	2	0.35424
peptrans_SNP2	367	0	2	0.489862	2	0.41143
PFK_SNP1	360	7	2	0.714951	2	0.453644
PFK_SNP3	357	6	6	0.940513	2	0.256196
Phos_SNP1 (MitPhos)	348	0	21	0.456491	2	0.264344
Phos_SNP2 (MitPhos)	364	2	3	0.380848	2	0.240465
phosphatidylcholine_SNP2	369	0	0	0.314072	2	0.1951
phosphatidylcholine_SNP3	367	1	1	0.08348	2	0.0393617
PIN1_SNP1	357	8	4	0.515501	2	0.408266
PIN1_SNP2	361	5	3	0.492278	2	0.378452
PIN1_SNP3	337	6	26	0.557652	2	0.379037
pip2_SNP1	362	3	4	0.510258	2	0.434273
pip2_SNP2	361	5	3	0.502858	2	0.403052
pip2_SNP3	368	0	1	0.45664	2	0.347843
PlcSyn_SNP1	358	6	5	0.522252	2	0.439587
PlcSyn_SNP3	365	1	3	0.31817	2	0.187177
PM34like_SNP1	368	0	1	0.0161052	2	0.00541467
PM34like_SNP2	365	0	4	0.462194	2	0.342513
polyAbinding_SNP1	369	0	0	0.0107417	2	0.0054
pore_SNP1	365	0	4	0.43138	2	0.298637
ppgm_SNP1	363	1	5	0.514841	2	0.473876
ppgm_SNP2	363	4	2	0.514841	2	0.47409
ppgm_SNP3	365	2	2	0.122837	2	0.0572202
PPH_SNP1	351	0	18	0.447615	2	0.264923
PPT1_SNP1	360	2	7	0.0996133	2	0.0303865
PPT1_SNP2	365	1	3	0.34103	2	0.206333
PPT1_SNP3	368	0	1	0.26952	2	0.157627
PPT2_SNP1	354	6	9	0.528254	2	0.422228
PPT2_SNP2	357	9	3	0.346105	2	0.192661
PPT2_SNP3	357	8	4	0.522519	2	0.430102
ProteasB_SNP1	367	1	1	0.432485	2	0.308391
ProteasB_SNP2	369	0	0	0.435056	2	0.3198
PRTS_SNP2	364	0	5	0.108679	2	0.0439962
PsAAP1_SNP3	360	5	4	0.514162	2	0.428722
PsAAP1_SNP4	364	3	2	0.0635828	2	0.0231907
PsAAP2_SNP2	361	6	2	0.290031	2	0.158087
PsAAP2_SNP3	368	0	1	0.210619	2	0.116817
PsAAP2_SNP4	362	6	1	0.458552	2	0.326114
PsAS1_SNP2	368	0	1	0.494921	2	0.437486
PsAS1_SNP3	363	0	6	0.3303	2	0.190091
PsAS1_SNP5	363	4	2	0.420988	2	0.280641
PsAS2_SNP1	357	6	6	0.409013	2	0.247962
PsAS2_SNP3	365	0	4	0.509918	2	0.479498
PsDmi1_SNP1	360	3	6	0.35902	2	0.207946
PsDmi1_SNP3	364	0	5	0.348384	2	0.20883
PsDof2_SNP1	359	2	8	0.489277	2	0.360117
PsDof2_SNP2	365	3	1	0.470243	2	0.357333
PsDof2_SNP3	367	0	2	0.0269494	2	0.00814414
PsDof2_SNP4	365	1	3	0.5089	2	0.468564
Ptrans_SNP1	359	0	10	0.261085	2	0.125398
Ptrans_SNP2	368	1	0	0.254566	2	0.147655
Ptrans_SNP4	352	0	17	0.415242	2	0.232931
putprot1_SNP1	359	0	10	0.0997524	2	0.0250797
RBBP_SNP1	369	0	0	0.0578239	2	0.0298
RBBP_SNP3	365	0	4	0.0531999	2	0.0164786
Rbcs_SNP1	294	0	75	0.66021	2	0.367368
Rbcs_SNP3	364	0	5	0.513449	2	0.494501
Rbcs_SNP4	361	0	8	0.0586464	2	0.0082795
RBPCO_SNP1	363	1	5	0.160913	2	0.072842
rfs_SNP1	362	2	5	0.514057	2	0.450515
rfs_SNP3	365	0	4	0.0480197	2	0.013749
rfs_SNP4	368	0	1	0.449919	2	0.336913
rgp_SNP1	342	0	27	0.558999	2	0.418092
rgp_SNP2	369	0	0	0.193299	2	0.1084
rgp_SNP3	367	0	2	0.614856	2	0.376038
RNAH_SNP4	364	0	5	0.507632	2	0.44503
RNAhel_SNP1	361	2	6	0.423915	2	0.27549
RNAhel_SNP2	355	4	10	0.434855	2	0.267366
RNAR_SNP1	367	0	2	0.487901	2	0.406001
RNP_SNP1	366	0	3	0.136817	2	0.0655328
sbe1_SNP1	361	3	5	0.514678	2	0.44094
sbe1_SNP3	365	4	0	0.368316	2	0.23302
sbe2_SNP1	366	0	3	0.25264	2	0.128444
sbe2_SNP3	367	0	2	0.303276	2	0.160771
Selbin_SNP1	361	0	8	0.119062	2	0.0416019
Selbin_SNP2	364	3	2	0.338985	2	0.202965
Selbin_SNP3	363	5	1	0.432346	2	0.294874
Selbin_SNP4	362	0	7	0.499689	2	0.400599
SGR_SNP1	352	2	15	0.244647	2	0.096013
CALTL_SNP2	361	1	7	0.147784	2	0.0593815
Snrk1_SNP1	362	2	5	0.496475	2	0.392833
Snrk1_SNP2	360	0	9	0.5207	2	0.45838
Snrk1_SNP3	362	0	7	0.515417	2	0.4586
Snrk1_SNP4	367	0	2	0.478843	2	0.384182
Snrk1_SNP5	366	3	0	0.498141	2	0.429565
SPS_SNP1	365	1	3	0.311409	2	0.181733
SPS_SNP2	367	0	2	0.341908	2	0.212552
SQEX_SNP1	356	5	8	0.449846	2	0.28945
SQEX_SNP2	366	2	1	0.117781	2	0.0570647
SS_SNP3	363	1	5	0.502505	2	0.416195
SS_SNP4	358	0	11	0.0796269	2	0.0111318
SS_SNP5	354	2	13	0.537663	2	0.466339
St100044_SNP2	369	0	0	0.416278	2	0.2954
St100044_SNP3	364	0	5	0.183023	2	0.0878909
sts1_SNP1	363	2	4	0.246397	2	0.128806
sts1_SNP2	364	1	4	0.187399	2	0.0917496
subt_SNP1	362	4	3	0.0740026	2	0.0246202
subt_SNP2	366	2	1	0.404418	2	0.271746
Sucsyn_SNP1	367	0	2	0.419439	2	0.29158
Suf4_SNP1	364	0	5	0.445575	2	0.313143
Sugtrans_SNP3	368	0	1	0.413359	2	0.288081
SUI1H_SNP2	365	0	4	0.0270077	2	0.00272959
sus3_SNP1	365	1	3	0.25687	2	0.140699
sus3_SNP5	366	2	1	0.440171	2	0.315264
sus3_SNP8	364	3	2	0.412204	2	0.273849
sut1_SNP1	367	0	2	0.414903	2	0.286151
sut1_SNP2	359	4	6	0.519303	2	0.438043
sut1_SNP3	369	0	0	0.275952	2	0.1653
sutmem_SNP1	363	0	6	0.364862	2	0.220383
sym10_SNP1	360	6	3	0.500601	2	0.390707
sym10_SNP2	369	0	0	0.468248	2	0.374
sym10_SNP3	361	1	7	0.502858	2	0.401981
sym10_SNP4	360	5	4	0.519339	2	0.45066
TCMO_SNP1	334	30	5	0.575273	2	0.412135
TE002A11_SNP2	356	1	12	0.509894	2	0.385181
TE002C07_SNP1	369	0	0	0.197514	2	0.1111
TE002D14_SNP1	367	0	2	0.11271	2	0.0544954
TE002E09_SNP1	329	1	39	0.53562	2	0.295485
TE002F02_SNP1	365	0	4	0.127766	2	0.0575236
TE002G22_SNP1	219	2	148	0.794814	2	0.298723
TE002I21_SNP1	363	0	6	0.326833	2	0.187346
TE002I21_SNP3	364	2	3	0.312367	2	0.180377
TE002I24_SNP1	365	0	4	0.509222	2	0.471208
TE002K12_SNP3	366	1	2	0.4319	2	0.303802
TE002K12_SNP4	368	0	1	0.424407	2	0.301617
TE002O11_SNP1	366	2	1	0.155183	2	0.0788236
TE019_SNP2	361	2	6	0.0638271	2	0.0137333
TE07_SNP2	355	13	1	0.125041	2	0.0448367
TEG22_SNP1	356	3	10	0.297633	2	0.146228
TFL1c_SNP1	362	3	4	0.205644	2	0.10005
TFL1c_SNP2	369	0	0	0.131059	2	0.0705
TFL1c_SNP4	352	0	17	0.100319	2	0.0056608
ThiolP_SNP2	363	2	4	0.427925	2	0.287628
ThiolP_SNP3	365	0	4	0.510837	2	0.498605
ThiolP_SNP5	360	5	4	0.495685	2	0.379489
ThiolP_SNP6	361	2	6	0.325429	2	0.181867
ThiorPer_SNP1	361	1	7	0.197533	2	0.0897577
ThiorPer_SNP2	367	1	1	0.266645	2	0.153571
tip_SNP1	365	0	4	0.98445	2	0.126067
tip_SNP2	367	0	2	0.726471	2	0.474069
Tir1_SNP1	362	1	6	0.517629	2	0.475182
Tir1_SNP2	366	3	0	0.274891	2	0.158565
Tir1_SNP3	365	0	4	0.195391	2	0.0931093
TNE002P16_SNP1	368	0	1	0.120719	2	0.059762
TNE003A07_SNP1	293	74	2	0.839119	2	0.495959
TNE003F15_SNP1	365	0	4	0.841277	2	0.402766
TNE003F15_SNP3	358	2	9	0.517834	2	0.422208
TNE003F15_SNP4	273	1	95	0.724333	2	0.458092
Tpe4A_SNP1	266	5	98	0.601971	2	0.14212
tRALs_SNP1	361	4	4	0.263631	2	0.137005
Trans_SNP1	335	17	17	0.583953	2	0.45311
TUP_SNP2	305	61	3	0.316732	2	0.916709
Ugfgt_SNP2	348	1	20	0.451632	2	0.25931
Ugfgt_SNP3	340	1	28	0.456537	2	0.236068
UNI_SNP2	367	0	2	0.453482	2	0.337831
Vsr_SNP1	367	0	2	0.117481	2	0.0572101
Vsr_SNP2	365	2	2	0.457081	2	0.335126
Vsr_SNP3	367	0	2	0.489862	2	0.41143
Vsr_SNP4	364	2	3	0.414762	2	0.275954
Xyft_SNP1	368	0	1	0.472488	2	0.271736
Xyft_SNP2	367	0	2	0.511119	2	0.29701
Xyft_SNP3	366	1	2	0.866117	2	0.369256
Mean	357.698	3.04843	8.25356	0.37898	2	0.252422
Min	52	0	0	0.0107417	2	0.00272213
Max	369	145	317	0.992008	2	0.916709
leukotr_SNP2	102	0	267	0.923603	1
RNAH_SNP3	366	0	3	0.0161344	1
