# Supplementary material for: Genetic diversity and trait genomic prediction in a pea diversity panel
Source: BMC Genomics. 2015 Feb 21;16(1):105. doi: 10.1186/s12864-015-1266-1 (PMC4355348; doi:10.1186/s12864-015-1266-1)
Supplement: Additional file 5 — Table S4. Analysis of Variance of the Discriminant Analysis of Principal Component (DAPC) coordinates reveal the effect of use type, population type, sowing type and geographical origins. [file 12864_2015_1266_MOESM5_ESM.xls]

## Sheet: Suppl Table4
Class	USE	POP	SOW	GEO
DAPC6_1	***		***
DAPC6_2	***	**
DAPC6_3	***		***
DAPC6_4	***		***	***
DAPC6_5			**	***
