# Supplementary material for: Genetic diversity and trait genomic prediction in a pea diversity panel
Source: BMC Genomics. 2015 Feb 21;16(1):105. doi: 10.1186/s12864-015-1266-1 (PMC4355348; doi:10.1186/s12864-015-1266-1)
Supplement: Additional file 6 — Table S3. Description of INSTRUCT and Discriminant Analysis of Principal Component (DAPC) groups, according to use type, population type and sowing type. [file 12864_2015_1266_MOESM6_ESM.xls]

## Sheet: Suppl Table3
		Instruct Group							DAPC Group
		1		2		3			1		2		3		4		5		6
		N	%	N	%	N	%		N	%	N	%	N	%	N	%	N	%	N	%
Use type	field	28	0.133971	29	0.295918	8	0.145455		26	0.764706	20	0.625	1	0.011236	1	0.03125	6	0.115385	14	0.107692
	fodder	15	0.0717703	13	0.132653	28	0.509091		1	0.0294118		0	3	0.0337079	7	0.21875	27	0.519231	19	0.146154
	garden	81	0.38756	8	0.0816327	1	0.0181818		1	0.0294118	3	0.09375	47	0.52809		0	1	0.0192308	39	0.3
	mangetout	7	0.0334928		0		0			0		0	4	0.0449438		0		0	3	0.0230769
	preserve	13	0.062201		0		0			0		0	12	0.134831		0		0	1	0.00769231
Genetic Type	breeding line	44	0.210526	6	0.0612245	6	0.109091		6	0.176471	15	0.46875	22	0.247191		0	6	0.115385	7	0.0538462
	cultivar	105	0.502392	30	0.306122	13	0.236364		24	0.705882	16	0.5	46	0.516854		0	10	0.192308	55	0.423077
	germplasm	7	0.0334928	7	0.0714286	6	0.109091		2	0.0588235		0	4	0.0449438	2	0.0625	7	0.134615	6	0.0461538
	landrace	15	0.0717703	25	0.255102	10	0.181818			0		0	3	0.0337079	9	0.28125	9	0.173077	31	0.238462
	wild	5	0.0239234	13	0.132653		0			0		0		0	14	0.4375		0	5	0.0384615
Sowing type	spring	104	0.497608	45	0.459184	3	0.0545455		25	0.735294	1	0.03125	54	0.606742	1	0.03125	3	0.0576923	72	0.553846
	winter	37	0.177033	3	0.0306122	41	0.745455		2	0.0588235	30	0.9375	2	0.0224719	2	0.0625	39	0.75	8	0.0615385
		209		98		55			34		32		89		32		52		130
