# Supplementary material for: Genetic diversity and trait genomic prediction in a pea diversity panel
Source: BMC Genomics. 2015 Feb 21;16(1):105. doi: 10.1186/s12864-015-1266-1 (PMC4355348; doi:10.1186/s12864-015-1266-1)
Supplement: Additional file 7 — Table S5. Average pairwise distances between accessions from the same or from different groups, as revealed by the DAPC and INSTRUCT procedure, for each of the 3 types of markers used. [file 12864_2015_1266_MOESM7_ESM.xls]

## Sheet: Suppl Table5
DAPC		1	2	3	4	5	6
SSR	1	0.58	0.73	0.73	0.92	0.87	0.78
	2	0.73	0.59	0.71	0.92	0.81	0.78
	3	0.73	0.71	0.63	0.91	0.87	0.75
	4	0.92	0.92	0.91	0.92	0.94	0.92
	5	0.87	0.81	0.87	0.94	0.73	0.87
	6	0.78	0.78	0.75	0.92	0.87	0.78
RBIP	1	0.12	0.13	0.13	0.33	0.15	0.15
	2	0.13	0.09	0.12	0.32	0.14	0.15
	3	0.13	0.12	0.12	0.32	0.15	0.15
	4	0.33	0.32	0.32	0.26	0.34	0.33
	5	0.15	0.14	0.15	0.34	0.13	0.17
	6	0.15	0.15	0.15	0.33	0.17	0.16
SNP	1	0.21	0.33	0.32	0.40	0.40	0.32
	2	0.33	0.22	0.29	0.40	0.34	0.33
	3	0.32	0.29	0.24	0.39	0.39	0.31
	4	0.40	0.40	0.39	0.29	0.40	0.38
	5	0.40	0.34	0.39	0.40	0.23	0.37
	6	0.32	0.33	0.31	0.38	0.37	0.31
Instruct		1	2	3
SSR	1	0.71	0.82	0.85
	2	0.82	0.85	0.89
	3	0.85	0.89	0.75
RBIP	1	0.14	0.19	0.15
	2	0.19	0.22	0.21
	3	0.15	0.21	0.13
SNP	1	0.29	0.35	0.37
	2	0.35	0.33	0.38
	3	0.37	0.38	0.24
