# Supplementary material for: Genetic diversity and trait genomic prediction in a pea diversity panel
Source: BMC Genomics. 2015 Feb 21;16(1):105. doi: 10.1186/s12864-015-1266-1 (PMC4355348; doi:10.1186/s12864-015-1266-1)
Supplement: Additional file 8 — Table S6. List of the most predictive Single Nucleotide Polymorphisms (SNP) for Thousand Seed Weight (TSW), measured in 2003 and in 2007, for the different methods. [file 12864_2015_1266_MOESM8_ESM.xls]

## Sheet: Suppl Table 6 rev
BayesA_PMG_2003	coeff		BayesA_PMG_2007	coeff		BayesB_PMG_2003	coeff		BayesB_PMG_2007	coeff		PLS_PMG_2003	coeff		PLS_PMG_2007	coeff		LASSO_PMG_2003	coeff		LASSO_PMG_2007	coeff		SPLS_PMG_2003	coeff		SPLS_PMG_2007	coeff		SNP	N
CE007E18_SNP1	5.76285		Laldo_SNP1	7.00528		RNAH_SNP4	-7.50712		RNAH_SNP4	-6.98842		RNAH_SNP4	-0.458401		RNAH_SNP4	-0.437166		PsAAP1_SNP4	16.6511		PsAAP1_SNP4	24.2779		Hsp70_SNP1	-0.561114		agps2_SNP1	0.623815		agps2_SNP1-3	10
RNAH_SNP4	-5.45496		CE007E18_SNP1	5.93074		Dof3_SNP3	6.17848		PsAAP1_SNP4	6.58185		Hsp70_SNP1	-0.413152		agps2_SNP1	0.40816		RBPCO_SNP1	-11.0402		At2g44950_SNP1	-18.9013		ThiolP_SNP2	0.525106		Hsp70_SNP1	-0.622913		Hsp70_SNP1	10
CE007H08_SNP1	-4.87456		Hsp70_SNP1	-5.92151		agps2_SNP3	-5.65999		agps2_SNP1	6.55946		CE007E18_SNP1	0.38661		Hsp70_SNP1	-0.402899		At2g44950_SNP1	-9.36378		Hsp70_SNP1	-9.56381		RNAH_SNP4	-0.507689		Bfruct_SNP4	0.586818		RNAH_SNP4	10
AAT1_SNP1	4.7748		CNGC4_SNP1	-4.03315		At2g44950_SNP1	-5.36552		PsAS1_SNP2	-6.50713		Cabb_SNP1	0.362889		Bfruct_SNP7	0.354506		Hsp70_SNP1	-8.97523		rgp_SNP2	-9.55232		Htrans_SNP3	-0.504248		Htrans_SNP3	-0.512469		At2g44950_SNP1	8
AIGP_SNP1	-4.24406		agps2_SNP3	-4.01492		agps2_SNP1	4.79236		Laldo_SNP1	5.74946		CE007H08_SNP1	-0.358828		At2g44950_SNP1	-0.352891		CE007H08_SNP1	-7.98533		RNAH_SNP4	-8.15723		TFL1c_SNP2	0.469364		ThiolP_SNP2	0.48798		Bfruct_SNP1-4-7	8
Hsp70_SNP1	-4.17039		CE007H08_SNP1	-3.98261		Hsp70_SNP1	-4.5714		Dof3_SNP3	5.55949		At2g44950_SNP1	-0.328155		EFGC_SNP2	-0.333803		EST158_SNP1	-7.54651		Bfruct_SNP7	7.5945		Fabat_SNP1	0.444862		AGO1_SNP2	-0.479671		ACCox_SNP3	7
Laldo_SNP1	3.98541		RNAH_SNP4	-3.94827		AAT1_SNP1	4.53854		Hsp70_SNP1	-5.30476		Bfruct_SNP7	0.323586		Bfruct_SNP4	0.324724		RNAH_SNP4	-6.74564		PsAS1_SNP2	-6.82282		CE007H08_SNP1	-0.404074		kdsa_SNP3	0.467233		CE007E18_SNP1	7
tip_SNP1	-3.70598		Bfruct_SNP1	3.77787		PsAS1_SNP2	-4.26617		At2g44950_SNP1	-5.25827		sts1_SNP2	0.320666		CE007H08_SNP1	-0.316226		Cabb_SNP1	6.64799		agps2_SNP3	-6.5987		CE007K12_SNP1	0.391856		RNAH_SNP4	-0.43841		CE007H08_SNP1	7
agps2_SNP3	-3.69003		FENR1_SNP1	-3.71094		ACCox_SNP3	-4.19378		ACCox_SNP3	-5.18735		agpl1_SNP2	0.319398		Dof3_SNP3	0.29748		CE007E18_SNP1	6.06541		Dof3_SNP3	6.38841		CE007M24_SNP1	-0.3891		CE007M24_SNP1	-0.415757
Cabb_SNP1	3.68116		gbsts2_SNP2	-3.67842		CE007E18_SNP1	4.17563		CE007E18_SNP1	4.66022		cystathionineGsynth_SNP1	-0.300285		CE007E18_SNP1	0.296181		tip_SNP1	-6.03924		ACCox_SNP3	-6.26168		AGO1_SNP2	-0.366597		Sucsyn_SNP1	-0.384912
Dof3_SNP3	3.66436		agps2_SNP1	3.65588		TE002K12_SNP4	4.16845		AAT1_SNP1	4.52217		agps2_SNP3	-0.300097		ACCox_SNP3	-0.289109		CNGC4_SNP1	-5.90828		CE007H08_SNP1	-6.08445		Cabb_SNP2	0.362232		Fabat_SNP1	0.364612
CE007M24_SNP1	-3.58354		cystathionineGsynth_SNP1	-3.55143		ThiolP_SNP2	4.15715		TE002K12_SNP4	4.45411		RBPCO_SNP1	-0.296602		Cabb_SNP1	0.285465		MSU83_SNP1	-5.60042		agps2_SNP1	5.84269		J22_SNP1	0.359862		CE007K12_SNP1	0.349331
MSU83_SNP1	-3.55965		NAM_SNP1	-3.43081		Laldo_SNP1	4.08368		EFGC_SNP2	-3.95783		agps2_SNP1	0.289246		PsAS1_SNP2	-0.280733		AIGP_SNP1	-5.56041		MSU83_SNP1	-5.73776		agps2_SNP1	0.355564		At2g44950_SNP1	-0.34642
PsAS1_SNP2	-3.09978		Cabb_SNP1	3.42806		gbsts2_SNP2	-3.8828		B2665_SNP1	-3.93882		EFGC_SNP2	-0.273795		Aux1_SNP1	-0.279873		NAM_SNP2	-5.10717		NAM_SNP2	-5.68459		RBPCO_SNP1	-0.35218		ACCox_SNP3	-0.342339
sus3_SNP5	-3.08821		ACCox_SNP3	-3.38885		EFGC_SNP2	-3.87993		gbsts2_SNP2	-3.82396		FENR1_SNP1	-0.265434		agps2_SNP3	-0.276368		Bfruct_SNP7	4.89826		EFGC_SNP2	-5.55192		NUM1_SNP2	0.341583		TFL1c_SNP2	0.337302
ACCox_SNP3	-3.06858		AAT1_SNP1	3.37131		B2665_SNP1	-3.83463		OEE3_SNP2	-3.75456		Fabat_SNP1	0.263852		tip_SNP2	-0.275464		sts1_SNP2	4.41724		OEE3_SNP2	-5.05497		kdsa_SNP3	0.32337		agps2_SNP3	-0.320584
Bfruct_SNP1	3.0601		sbe1_SNP1	3.34073		TFL1c_SNP2	3.52792		ThiolP_SNP2	3.53965		NUM1_SNP2	0.263304		AGO1_SNP1	0.264726		Laldo_SNP1	4.11495		Laldo_SNP1	4.91157		agps2_SNP3	-0.32116		NUM1_SNP2	0.304956
pore_SNP1	3.03442		tip_SNP1	-3.33774		pip2_SNP1	-3.47101		MSU83_SNP1	-3.45893		AGO1_SNP1	0.262337		catAAtrans_SNP2	0.263295		agps2_SNP3	-4.03171		ppgm_SNP3	-4.03024		Bfruct_SNP4	0.319139		non,phosphorylating,GAPDH_SNP2	-0.302151
At2g44950_SNP1	-2.98907		AIGP_SNP1	-3.29838		non.phosphorylating.GAPDH_SNP2	-3.43872		non.phosphorylating.GAPDH_SNP2	-3.39109		catAAtrans_SNP2	0.26147		agpl1_SNP2	0.262725		rgp_SNP2	-3.84844		Aux1_SNP1	-4.00972		non,phosphorylating,GAPDH_SNP2	-0.31056		PPT2_SNP2	0.298899
TFL1c_SNP2	2.87616		MSU83_SNP1	-3.23596		OEE3_SNP2	-3.30605		SS_SNP3	3.24705		tip_SNP2	-0.259126		Bfruct_SNP1	0.256142		agpl1_SNP2	3.78976		EST158_SNP1	-3.98141		Sucsyn_SNP1	-0.30615		NAM_SNP2	-0.29653
